# Supplementary material for: The role of TRAF2 in pan-cancer revealed by integrating informatics and experimental validation
Source: Front Pharmacol. 2025 Mar 12;16:1563435. doi: 10.3389/fphar.2025.1563435 (PMC11937082; doi:10.3389/fphar.2025.1563435)
Supplement: Supplementary file 2 [file Table1.xlsx]

## Sheet: q-PCR
Sample Name	Assay Name	Cq			Sample Name	Assay Name	Cq	ΔCT=目的基因CT-内参基因CT均数	平均值	ΔΔCT=目的基因ΔCT-对照组ΔCT均数	2-~ΔΔCT
1	GAPDH	14.1528	14.9956		1	TRAF2	33.2775	33.2775	33.1791	1.06483	0.478029
1	GAPDH	16.0745			1	TRAF2	34.3319	34.3319		2.1192	0.230175
1	GAPDH	14.7595			1	TRAF2	34.8053	34.8053		2.59255	0.165792
2	GAPDH	16.0868	15.0016		2	TRAF2	33.6137	33.6137		1.39502	0.38024
2	GAPDH	14.4954			2	TRAF2	33.252	33.252		1.03334	0.488579
2	GAPDH	14.4225			2	TRAF2	33.2942	33.2942		1.07551	0.474504
3	GAPDH	15.359	15.1875		3	TRAF2	31.5696	31.5696		-0.83496	1.78381
3	GAPDH	15.2928			3	TRAF2	32.0367	32.0367		-0.36791	1.29048
3	GAPDH	14.9107			3	TRAF2	32.133	32.133		-0.27158	1.20713
NC	GAPDH	19.576	15.962		NC	TRAF2	33.2807	33.2807		0.101603	0.931997
NC	GAPDH	14.0228			NC	TRAF2	33.2962	33.2962		0.117073	0.922056
NC	GAPDH	14.2873			NC	TRAF2	32.9605	32.9605		-0.218677	1.16367

## Sheet: CCK-8
			24.CON	24.SI	48.CON	48.SI
		0.047	0.835	0.3803	1.0909	0.6209
		0.0469	0.891	0.4013	1.376	0.563
		0.0522	0.89	0.4171	1.3859	0.5671
		0.0485	0.942	0.4543	1.2378	0.5799
		0.0482	0.94	0.4755	1.2059	0.491
		0.0478	0.946	0.4244	1.1954	0.4749

## Sheet: LD
NC	si1-TRAF2
0.108354	0.057931
0.113701	0.0572008
0.104977	0.0423529

## Sheet: Cell cycle
	G1			S			G2
NC	43.4	44.1	44.8	47.1	46.9	46.7	8.26	8.04	7.55
si-TRAF2	48.8	49.3	48.8	39.5	39.3	40	7.94	7.79	7.07

## Sheet: Scratch Assay
	NC			si1-TRAF2
24h	24.2243	25.8748	21.8879	13.2416	16.6883	13.6175
48h	31.1277	34.8968	33.0533	18.4624	19.4662	19.9371

## Sheet: Invasion Assays
	NC			si1-TRAF2
24h	111	122	128	25	20	23
48h	176	182	174	68	60	55

## Sheet: EDU
NC			sil-TRAF2
DAPI	Edu	Edu/DAPI*%	DAPI	Edu	Edu/DAPI*%
369	157	42.5474	242	29	11.9835
272	114	41.9118	264	58	21.9697
423	225	53.1915	132	19	14.3939

## Sheet: IHC
Row:Block	Area	IOD
	(Mean)	(Mean)
CON	10.3333	1209.56
CON	12.3333	1222.54
CON	13.1765	1404.94
LIHC	26.253	3810.27
LIHC	24.9096	3185.72
LIHC	28.8562	3890.35
